# Supplementary material for: Epidemiology and control of maedi-visna virus: Curing the flock
Source: PLoS One. 2020 Sep 10;15(9):e0238781. doi: 10.1371/journal.pone.0238781 (PMC7482963; doi:10.1371/journal.pone.0238781)
Supplement: S1 File — Excel spreadsheet of serological data from [17]. (XLSX) [file pone.0238781.s001.xlsx]

## Sheet: Sheet1
				1980							1981										1982								1983					1984			1985
ewe id	group	dam id	age at t0	1980-03-25	1980-06-02	1980-07-07	1980-08-11	1980-09-15	1980-10-20	1980-12-02	1981-01-05	1981-03-01	1981-04-14	1981-05-25	1981-06-23	1981-07-27	1981-09-07	1981-10-13	1981-11-16	1981-12-31	1982-02-04	1982-03-08	1982-05-05	1982-06-20	1982-07-28	1982-08-31	1982-10-13	1982-12-03	1983-01-21	1983-03-23	1983-05-20	1983-09-01	1983-10-24	1984-02-14	1984-05-15	1984-09-13	1985-02-22	1985-03-06
Z3	A2			neg	neg	neg	neg	neg	neg	neg	neg	neg	neg	neg	neg	neg	neg
12-0	A1	Z3			neg	neg	neg	neg	neg	neg	neg	neg	neg	neg	neg	neg	neg	neg	neg	neg	neg	neg	neg	neg	neg	neg	neg	neg	neg	neg	neg	neg	neg	neg	neg	neg	neg	neg
Z8	A2			neg	neg	neg	neg	neg	neg	neg	neg	neg	neg	neg	neg	neg	neg
8-0	A1	Z8			neg	neg	neg	neg	neg	neg	neg	neg	neg	neg	neg	neg	neg	neg	neg	neg	neg	pos	pos	pos	pos	pos	pos	pos	pos	pos	pos	pos	pos	pos	pos	pos	pos	pos
31-2	C	8-0																							neg	neg	neg	neg	neg	neg	neg	pos	pos	pos	pos	pos	pos	pos
Z45	A2			neg	neg	neg	neg	neg	neg	neg	neg	neg	neg	neg	neg	neg	neg
Z79	A2			neg	neg	neg	neg	neg	neg	neg	neg	neg	neg	neg	neg	neg	neg
R86	A1		5	neg	neg	neg	neg	neg	neg	neg	neg	neg	neg	neg	neg	neg	neg	neg	neg	neg	neg	neg	neg	neg	neg	neg	neg	neg	neg	neg	neg	neg	neg	neg	neg	neg	neg	neg
R89	A2		5	neg	neg	neg	neg	neg	neg	neg	neg	neg	neg	neg	neg	neg	neg	neg	neg	neg	neg	neg	neg	neg	neg	neg	pos	pos
2-6	A1		4	neg	neg	neg	neg	neg	neg	neg	neg	neg	neg	neg	neg	neg	neg	neg	neg	neg	neg	pos	pos	pos	pos	pos	pos	pos	pos	pos	pos	pos	pos	pos	pos	pos	pos	pos
16-0	A1	2-6			neg	neg	neg	neg	neg	neg	neg	neg	neg	neg	neg	neg	neg	neg	neg	neg	neg	neg	neg	neg	neg	neg	neg	neg	neg	neg	neg	pos	pos	pos	pos	pos	pos	pos
10-1	B2	2-6														neg	neg	neg	neg
4-6	A1		4	neg	neg	neg	neg	neg	neg	neg	neg	neg	pos	pos	pos	pos	pos	pos	pos	pos	pos	pos	pos	pos	pos	pos	pos	pos	pos	pos	pos	pos	pos	pos	pos	pos	pos	pos
7-0	A1	4-6			neg	neg	neg	neg	neg	neg	neg	neg	pos	pos	pos	pos	pos	pos	pos	pos	pos	pos	pos	pos	pos	pos	pos	pos	pos	pos	pos	pos	pos	pos	pos	pos	pos	pos
30-1	B1	4-6												neg	neg	neg	neg	neg	neg	neg	neg	neg	pos	pos	pos	pos	pos	pos	pos	pos	pos	pos	pos	pos	pos	pos	pos	pos
12-6	A2			neg	neg	neg	neg	neg	neg	neg	neg	neg	neg	neg
13-0	A1	12-6			neg	neg	neg	neg	neg	neg	neg	neg	neg	neg	neg	pos	pos	pos	pos	pos	pos	pos	pos	pos	pos	pos	pos	pos	pos	pos	pos	pos	pos	pos	pos	pos	pos	pos
17-1	B1	12-6														neg	neg	neg	neg	neg	neg	neg	neg	neg	neg	neg	neg	neg	neg	neg	neg	neg	pos	pos	pos	pos	pos	pos
14-2	C	13-0																							neg	neg	neg	neg	neg	neg	neg	neg	neg	neg	neg	pos	pos	pos
10-7	A2			neg	neg	neg	neg	neg	neg	neg	neg	neg	neg	neg	neg	neg	neg
15-0	A2	10-7			neg	neg	neg	neg	neg	neg	neg	neg	neg	neg	neg	neg	neg
16-1	B1	10-7														neg	neg	neg	neg	neg	neg	neg	neg	neg	neg	neg	neg	neg	neg	neg	pos	pos	pos	pos	pos	pos	pos	pos
37-1	B2	15-0														neg	neg	neg	neg
11-7	A2			neg	neg	neg	neg	neg	neg	neg	neg	neg	neg	neg	neg	neg	neg	neg	neg	neg	neg	neg	neg	neg	neg	neg	neg	neg
12-7	A2			neg	neg	neg	neg	neg	neg	neg	neg	neg	neg	neg	neg	neg	neg	neg	neg	neg	neg	neg	neg	neg	neg	neg	neg	neg
4-0	A1	12-7			neg	neg	neg	neg	neg	neg	neg	neg	neg	neg	neg	neg	neg	neg	neg	neg	neg	neg	neg	neg	neg	neg	neg	neg	pos	pos	pos	pos	pos	pos	pos	pos	pos	pos
5-0	A1	12-7			neg	neg	neg	neg	neg	neg	neg	neg	neg	neg	neg	neg	neg	neg	neg	neg	neg	neg	neg	pos	pos	pos	pos	pos	pos	pos	pos	pos	pos	pos	pos	pos	pos	pos
7-1	B2	12-7														neg	neg	neg	neg
4-8	A2			neg	neg	neg	neg	neg	neg	neg	neg	neg	neg	neg	neg	neg	neg
9-0	A2	4-8			neg	neg	neg	neg	neg	neg	neg	neg	neg	neg
9-8	A1			neg	neg	neg	neg	neg	neg	neg	neg	neg	neg	neg	neg	neg	neg	neg	neg	neg	neg	neg	neg	neg	neg	neg	neg	neg	neg	neg	neg	neg	neg	neg	neg	neg	neg	neg
2-0	A2	9-8			neg	neg	neg	neg	neg	neg	neg	pos
29-8	A2		2	neg	neg	neg	neg	neg	neg	neg	neg	neg	neg	neg	neg	neg	neg	neg	neg	neg	neg	pos	pos	pos	pos	pos	pos	pos
23-1	B1	29-8												neg	neg	neg	neg	neg	neg	neg	neg	neg	neg	neg	neg	neg	neg	neg	neg	neg	neg	neg	neg	neg	neg	neg	neg	neg
2-9	A1		1	neg	neg	neg	neg	neg	neg	neg	neg	neg	neg	neg	neg	neg	neg	neg	neg	neg	neg	neg	neg	neg	neg	neg	neg	neg	neg	neg	neg	pos	pos	pos	pos	pos	pos	pos
7-9	A1		1	neg	neg	neg	neg	neg	neg	neg	neg	neg	neg	neg	neg	neg	neg	neg	neg	neg	neg	neg	neg	neg	neg	neg	neg	neg	neg	pos	pos	pos	pos	pos	pos	pos	pos	pos
23-9	A1		1	neg	neg	neg	neg	neg	neg	neg	neg	neg	neg	neg	neg	neg	neg	neg	neg	neg	neg	pos	pos	pos	pos	pos	pos	pos	pos	pos	pos	pos	pos	pos	pos	pos	pos	pos
19-2	C	23-9																							neg	neg	neg	neg	neg	neg	neg	pos	pos	pos	pos	pos	pos	pos
38-6	A2			neg	neg	neg	neg	neg	neg	neg	neg	neg	neg
22-0	A1	38-6			neg	neg	neg	neg	neg	neg	neg	neg	neg	neg	neg	neg	neg	neg	neg	neg	neg	neg	neg	pos	pos	pos	pos	pos	pos	pos	pos	pos	pos	pos	pos	pos	pos	pos
44-0	A1	38-6			neg	neg	neg	neg	neg	neg	neg	neg	neg	neg	neg	neg	neg	neg	neg	neg	neg	pos	pos	pos	pos	pos	pos	pos	pos	pos	pos	pos	pos	pos	pos	pos	pos	pos
2-2	C	44-0																							neg	neg	neg	neg	neg	neg	neg	neg	neg	pos	pos	pos	pos	pos
72	donor		?	pos	pos	pos	pos	pos	pos	pos	pos
1-0	X	72			neg	pos	pos	pos	pos	pos	pos	pos	pos	pos	pos	pos	pos	pos	pos	pos	pos	pos	pos	pos	pos	pos	pos	pos
22	donor		?	pos	pos	pos	pos	pos	pos	pos	pos	pos	pos	pos	pos	pos	pos	pos	pos	pos	pos	pos	pos	pos	pos	pos	pos	pos	pos	pos	pos
