# Supplementary material for: Epidemiology and control of maedi-visna virus: Curing the flock
Source: PLoS One. 2020 Sep 10;15(9):e0238781. doi: 10.1371/journal.pone.0238781 (PMC7482963; doi:10.1371/journal.pone.0238781)
Supplement: S2 File — Excel spreadsheet of serological data from [18]. (XLSX) [file pone.0238781.s002.xlsx]

## Sheet: Blessumer_clean_wo3
ewe id	2004-06-08	2004-06-29	2004-07-12	2004-07-27	2004-08-17	2004-09-01	2004-09-23	2004-10-11	2004-10-25	2004-11-01	2004-11-08	2004-11-15	2004-11-22	2004-12-06	2004-12-20	2005-01-03	2005-01-10	2005-01-25	2005-02-07	2005-02-21	2005-03-07	2005-03-21	2005-04-04	2005-04-18	2005-05-02	2005-05-17	2005-05-30	2005-06-27	2005-07-04	2005-07-18	2005-08-01	2005-08-15	slaughter date
blauw 35	+	+	+	+	+	+	+	+	+	+	+	+	+	+	+	+	+	+	+	+	+	+	+	+	+	+	+						2005-06-27
blauw 34	+	+	+	+	+	+	+	+	+	+	+	+	+	+	+	+	+	+	+	+	+	+	+	+	+								2005-06-17
blauw 26	+	+	+	+	+	+	+	+	+	+	+	+	+	+	+	+	+	+	+	+	+	+	+	+	+	+	+						2005-06-20
blauw 27	+	+	+	+	+	+	+	+	+	+	+	+	+	+	+	+	+	+	+	+	+	+	+	+	+	+	+						2005-06-22
blauw 48	+	+	+	+	+	+	+	+	+	+	+	+	+	+	+	+	+	+	+	+	+	+	+										2005-04-18
blauw 32	+	+	+	+	+	+	+	+	+	+	+	+	+	+	+	+	+	+	+	+	+	+	+	+	+	+	+						2005-06-22
blauw 28	+	+	+	+	+	+	+	+	+	+	+	+	+	+	+	+	+	+	+	+	+	+	+	+	+	+	+						2005-06-21
blauw 30	+	+	+	+	+	+	+	+	+	+	+	+	+	+	+	+	+	+	+	+	+	+	+	+	+	+	+						2005-06-20
blauw 29	+	+	+	+	+	+	+	+	+	+	+	+	+	+	+	+	+	+	+	+	+	+	+	+	+	+	+						2005-06-20
blauw 49	-	-	-	-	-	-	-	-	-	-	+	na	-	+	+	+	+	+	+	+	+	+	+	+	+	+	+						2005-06-29
blauw 47	-	-	-	-	-	-	-	-	-	-	-	-	-	-	+	+	+	+	+	+	+	+	+	+	+	+	+						2005-06-29
blauw 53	-	-	-	-	-	-	-	-	-	-	-	-	-	-	-	+	+	+	+	+	+	+	+	+	+	+	+						2005-06-20
blauw 40	-	-	-	-	-	-	-	-	-	-	-	-	-	-	-	-	+	+	+	+	+	+	+	+	+	+	+						2005-06-29
blauw 50	-	-	-	-	-	-	-	-	-	-	-	-	-	-	-	-	+	+	+	+	+	+	+	+	+	+	+						2005-06-28
782 bl 51	-	-	-	-	-	-	-	-	-	-	-	-	-	-	-	-	+	+	+	+	+	+	+	+	+	+	+						2005-06-29
blauw 41	-	-	-	-	-	-	-	-	-	-	-	-	-	-	-	-	-	-	-	-	-	-	-	-	-	-	-						2005-06-20
blauw 43	-	-	-	-	-	-	-	-	-	-	-	-	-	-	-	-	-	-	-	-	-	-	-	-	-	-	-	-	-	-	-	-	2005-10-17
blauw 38	-	-	-	-	-	-	-	-	-	-	-	-	-	-	-	-	-	-	-	-	-	-	-	-	-	-	-	-	-	-	-	-
blauw 56	-	-	-	-	-	-	-	-	-	-	-	-	-	-	-	-	-	-	-	-	-	-	-	-	-	-	-	-	-	-	-	-
blauw 39	-	-	-	-	-	-	-	-	-	-	-	-	-	-	-	-	-	-	-	-	-	-	-	-	-	-	-	-	-	-	-	-
blauw 37	-	-	-	-	-	-	-	-	-	-	-	-	-	-	-	-	-	-	-	-	-	-	-	-	-	-	-	-	-	-	-	-	2005-09-06
1987 bl45	-	-	-	-	-	-	-	-	-	-	-	-	-	-	-	-	-	-	-	-	-	-	-	-	-	-	-	-	-	-	-	-
blauw 42	-	-	-	-	-	-	-	-	-	-	-	-	-	-	-	-	-	-	-	-	-	-	-	-	-	-	-	-	-	-	-	-	2005-09-06
blauw 36	-	-	-	-	-	-	-	-	-	-	-	-	-	-	-	-	-	-	-	-	-	-	-	-	-	-	-	-	-	-	-	-
blauw 44	-	-	-	-	-	-	-	-	-	-	-	-	-	-	-	-	-	-	-	-	-	-	-	-	-	-	-	-	-	-	-	-	2005-09-06

## Sheet: Blessumer_clean
ewe id	2004-06-08	2004-06-29	2004-07-12	2004-07-27	2004-08-17	2004-09-01	2004-09-23	2004-10-11	2004-10-25	2004-11-01	2004-11-08	2004-11-15	2004-11-22	2004-12-06	2004-12-20	2005-01-03	2005-01-10	2005-01-25	2005-02-07	2005-02-21	2005-03-07	2005-03-21	2005-04-04	2005-04-18	2005-05-02	2005-05-17	2005-05-30	2005-06-27	2005-07-04	2005-07-18	2005-08-01	2005-08-15	slaughter date
blauw 35	+	+	+	+	+	+	+	+	+	+	+	+	+	+	+	+	+	+	+	+	+	+	+	+	+	+	+						2005-06-27
blauw 34	+	+	+	+	+	+	+	+	+	+	+	+	+	+	+	+	+	+	+	+	+	+	+	+	+								2005-06-17
blauw 26	+	+	+	+	+	+	+	+	+	+	+	+	+	+	+	+	+	+	+	+	+	+	+	+	+	+	+						2005-06-20
blauw 27	+	+	+	+	+	+	+	+	+	+	+	+	+	+	+	+	+	+	+	+	+	+	+	+	+	+	+						2005-06-22
blauw 48	+	+	+	+	+	+	+	+	+	+	+	+	+	+	+	+	+	+	+	+	+	+	+										2005-04-18
blauw 32	+	+	+	+	+	+	+	+	+	+	+	+	+	+	+	+	+	+	+	+	+	+	+	+	+	+	+						2005-06-22
blauw 28	+	+	+	+	+	+	+	+	+	+	+	+	+	+	+	+	+	+	+	+	+	+	+	+	+	+	+						2005-06-21
blauw 30	+	+	+	+	+	+	+	+	+	+	+	+	+	+	+	+	+	+	+	+	+	+	+	+	+	+	+						2005-06-20
blauw 29	+	+	+	+	+	+	+	+	+	+	+	+	+	+	+	+	+	+	+	+	+	+	+	+	+	+	+						2005-06-20
blauw 52	-	-	-	-	-	-	-	+	+	+	+	+	+	+	+	+	+	+	+	+	+	+	+	+	+	+	+						2005-06-22
blauw 46	-	-	-	-	-	-	-	+	+	+	+	+	+	+	+	+	+	+	+	+	+	+	+	+	+	+	+						2005-06-21
4190 bl 54	-	-	-	-	-	-	-	+	+	+	+	+	+	+	+	+	+	+	+	+	+	+	+	+	+	+	+						2005-06-28
blauw 49	-	-	-	-	-	-	-	-	-	-	+	na	-	+	+	+	+	+	+	+	+	+	+	+	+	+	+						2005-06-29
blauw 47	-	-	-	-	-	-	-	-	-	-	-	-	-	-	+	+	+	+	+	+	+	+	+	+	+	+	+						2005-06-29
blauw 53	-	-	-	-	-	-	-	-	-	-	-	-	-	-	-	+	+	+	+	+	+	+	+	+	+	+	+						2005-06-20
blauw 40	-	-	-	-	-	-	-	-	-	-	-	-	-	-	-	-	+	+	+	+	+	+	+	+	+	+	+						2005-06-29
blauw 50	-	-	-	-	-	-	-	-	-	-	-	-	-	-	-	-	+	+	+	+	+	+	+	+	+	+	+						2005-06-28
782 bl 51	-	-	-	-	-	-	-	-	-	-	-	-	-	-	-	-	+	+	+	+	+	+	+	+	+	+	+						2005-06-29
blauw 41	-	-	-	-	-	-	-	-	-	-	-	-	-	-	-	-	-	-	-	-	-	-	-	-	-	-	-						2005-06-20
blauw 43	-	-	-	-	-	-	-	-	-	-	-	-	-	-	-	-	-	-	-	-	-	-	-	-	-	-	-	-	-	-	-	-	2005-10-17
blauw 38	-	-	-	-	-	-	-	-	-	-	-	-	-	-	-	-	-	-	-	-	-	-	-	-	-	-	-	-	-	-	-	-
blauw 56	-	-	-	-	-	-	-	-	-	-	-	-	-	-	-	-	-	-	-	-	-	-	-	-	-	-	-	-	-	-	-	-
blauw 39	-	-	-	-	-	-	-	-	-	-	-	-	-	-	-	-	-	-	-	-	-	-	-	-	-	-	-	-	-	-	-	-
blauw 37	-	-	-	-	-	-	-	-	-	-	-	-	-	-	-	-	-	-	-	-	-	-	-	-	-	-	-	-	-	-	-	-	2005-09-06
1987 bl45	-	-	-	-	-	-	-	-	-	-	-	-	-	-	-	-	-	-	-	-	-	-	-	-	-	-	-	-	-	-	-	-
blauw 42	-	-	-	-	-	-	-	-	-	-	-	-	-	-	-	-	-	-	-	-	-	-	-	-	-	-	-	-	-	-	-	-	2005-09-06
blauw 36	-	-	-	-	-	-	-	-	-	-	-	-	-	-	-	-	-	-	-	-	-	-	-	-	-	-	-	-	-	-	-	-
blauw 44	-	-	-	-	-	-	-	-	-	-	-	-	-	-	-	-	-	-	-	-	-	-	-	-	-	-	-	-	-	-	-	-	2005-09-06

## Sheet: Texel_clean
ewe id	2004-06-10	2004-06-29	2004-07-14	2004-07-27	2004-08-17	2004-09-01	2004-09-23	2004-10-11	2004-10-18	2004-10-25	2004-11-01	2004-11-15	2004-11-29	2004-12-20	2005-01-03	2005-01-17	2005-01-31	2005-02-15	2005-02-28	2005-03-14	2005-03-29	2005-04-11	2005-04-25	2005-05-09	2005-05-23	2005-06-27	2005-07-04	2005-07-18	2005-08-01	2005-08-15	slaughter date
groen 49	+	+	+	+	+	+	+	+	+	+	+	+	+	+	+	+	+	+	+	+	+	+	+	+	+						2005-06-22
groen 43	+	+	+	+	+	+	+	+	+	+	+	+	+	+	+	+	+	+	+	+	+	+	+	+	+						2005-06-20
geel 12	+	+	+	+	+	+	+	+	+	+	+	+	+	+	+	+	+	+	+	+	+	+	+	+	+						2005-06-26
groen 52	+	+	+	+	+	+	+	+	+	+	+	+	+	+	+	+	+	+	+	+	+	+	+	+	+						2005-06-21
groen 1	+	+	+	+	+	+	+	+	+	+	+	+	+	+	+	+	+	+	+	+	+	+	+	+	+						2005-06-27
groen 36	+	+	+	+	+	+	+	+	+	+	+	+	+	+	+	+	+	+	+	+	+	+	+	+	+						2005-06-28
groen 3	+	+	+	+	+	+	+	+	+	+	+	+	+	+	+	+	+	+	+	+	+	+	+	+	+						2005-06-28
groen 11	+	+	+	+	+	+	+	+	+	+	+	+	+	+	+	+	+	+	+	+	+	+	+	+	+						2005-06-21
groen 42	+	+	+	+	+	+	+	+	+	+	+	+	+	+	+	+	+	+	+	+	+	+	+	+	+						2005-06-27
groen 63	+	+	+	+	+	+	+	+	+	+	+	+	+	+	+	+	+	+	+	+	+	+	+	+	+						2005-06-22
groen 57	-	-	-	-	-	-	-	-	-	-	-	+	+	+	+	+	+	+	+	+	+	+	+	+	+						2005-07-12
groen 67	-	-	-	-	-	-	-	-	-	-	-	-	-	na	+	+	+	+	+	+	+	+	+	+	+						2005-06-26
groen 50	-	-	-	-	-	-	-	-	-	-	-	-	-	-	-	-	+	+	+	+	+	+	+	+	+						2005-06-27
groen 54	-	-	-	-	-	-	-	-	-	-	-	-	-	+	+	+	-	+	+	+	+	+	+	+	+						2005-06-28
groen 40	-	-	-	-	-	-	-	-	-	-	-	-	-	+	+	+	-	+	+	+	+	+	+	+	+						2005-06-22
groen 56	-	-	-	-	-	-	-	-	-	-	-	-	-	-	-	-	-	-	-	-	-	-	-	-	-	-	-	-	-	-
groen 58	-	-	-	-	-	-	-	-	-	-	-	-	-	-	-	-	-	-	-	-	-	-	-	-	-	-	-	-	-	-
3021 gr60	-	-	-	-	-	-	-	-	-	-	-	-	-	-	-	-	-	-	-	-	-	-	-	-	-	-	-	-	-	-	2005-09-06
groen 22/21	-	-	-	-	-	-	-	-	-	-	-	-	-	-	-	-	-	-	-	-	-	-	-	-	-	-	-	-	-	-	2005-06-21
groen 7	-	-	-	-	-	-	-	-	-	-	-	-	-	-	-	-	-	-	-	-	-	-	-	-	-	-	-	-	-	-	2005-10-17
groen 14	-	-	-	-	-	-	-	-	-	-	-	-	-	-	-	-	-	-	-	-	-	-	-	-	-	-	-	-	-	-
groen 53	-	-	-	-	-	-	-	-	-	-	-	-	-	-	-	-	-	-	-	-	-	-	-	-	-	-	-	-	-	-
groen 45	-	-	-	-	-	-	-	-	-	-	-	-	-	-	-	-	-	-	-	-	-	-	-	-	-	-	-	-	-	-
groen 62	-	-	-	-	-	-	-	-	-	-	-	-	-	-	-	-	-	-	-	-	-	-	-	-	-	-	-	-	-	-	2005-10-17
groen 61	-	-	-	-	-	-	-	-	-	-	-	-	-	-	-	-	-	-	-	-	-	-	-	-	-	-	-	-	-		2005-09-06
groen 65	-	-	-	-	-	-	-	-	-	-	-	-	-	-	-	-	-	-	-	-	-	-	-	-	-	-	-	-	-	-
groen 47	-	-	-	-	-	-	-	-	-	-	-	-	-	-	-	-	-	-	-	-	-	-	-	-	-	-	-	-	-	-
groen 46	-	-	-	-	-	-	-	-	-	-	-	-	-	-	-	-	-	-	-	-	-	-	-	-	-						2005-06-22
groen 51	-	-	-	-	-	-	-	-	-	-	-	-	-	-	-	-	-	-	-	-	-	-	-	-	-	-	-	-	-	-
groen 59	-	-	-	-	-	-	-	-	-	-	-	-	-	-	-	-	-	-	-	-	-	-	-	-	-	-	-	-	-	-	2005-10-17

## Sheet: Blessumer
ewe id	2004-01-28	2004-06-08	2004-06-29	2004-07-12	2004-07-27	2004-08-17	2004-09-01	2004-09-23	2004-10-11	2004-10-25	2004-11-01	2004-11-08	2004-11-15	2004-11-22	2004-12-06	2004-12-20	2005-01-03	2005-01-10	2005-01-25	2005-02-07	2005-02-21	2005-03-07	2005-03-21	2005-04-04	2005-04-18	2005-05-02	2005-05-17	2005-05-30	2005-06-27	2005-07-04	2005-07-18	2005-08-01	2005-08-15	slaughter date
blauw 35	+	+	+	+	+	+	+	+	+	+	+	+	+	+	+	+	+	+		+	+	+	+	+	+	+	+	+						2005-06-27
blauw 34		+	+	+	+	+	+	+	2x ser.+ en-	+	+	+	+	+	+	+	+	+	+	+	+	+	+	+	+	+	n.aanw							2005-06-17
blauw 26	+	+	+	+	+	+	+	+	+	+	+	+	?+	+	+	+	+	+		+	+	+	+	+	+	+	+	+						2005-06-20
blauw 27	+	+	+	+	+	+	+	+	+	+	+	+	-	+	+	+	+	+	+	+	+	+	+	+	+	+	+	+						2005-06-22
blauw 48	+	+	+	+	+	+	+	+	nd	+	+	+	?+	+	+	+	+	kapot	+	+	+	+	+	+	overl.									2005-04-18
blauw 32	+	+	+	+	+	+	+	+	+	+	+	+	+	+	+	+	+	+	+	+	+	+	+	+	+	+	+	+						2005-06-22
blauw 28	+	+	+	+	+	+	+	+	+	+	+	-	-	+	+	+	+/-	+		+	+	+	+	+	+	+/-	-	-						2005-06-21
blauw 30	+	+	+	+	+	+	+	+	-	+	+	+	-	+	+	+	+	+	+	+	+	+	+	+	+	+	+	+						2005-06-20
blauw 29	+	+	+	+	+	+	+	+	+	+	+	+	-	+	+	+	+	+	+	+	+	+	+	+	+	+	+	-						2005-06-20
blauw 52	-	-	-	-	-	-	-	-	+	+	+	+	+	+	+	+	+	+	+	+	+	+	+	+	+	+	+	+						2005-06-22
blauw 46	-	-	-	+	-	-	-	-	+	+	+	+	+?	+	+	+	+	+	+	+	+	+	+	+	+	+	+	-						2005-06-21
4190 bl 54	-	-	-	+en-	-	-	-	-	+	+	+	+	+?	+	+	+	+	+	+	+	+	+	+	+	+	+	+	+						2005-06-28
blauw 49	-	-	-	-	-	-	-	-	-	-	-	+		-	+	+	+	+	+	+	+	+	+	+	+	+	+	+						2005-06-29
blauw 47	-	-	-	-	-	-	-	-	-	-	-	-	-	-	-	+	+	+	+	+	+	+	+	+	+	+	+	-						2005-06-29
blauw 53	-	-	-	-	-	-	-	-	-	-	-	-	-	-	-	-	+	+	+	+	+	+	+	+	+	+	+	+						2005-06-20
blauw 40	-	-	-	+	-	-	-	-	-	-	-	-	-	-	-	-	-	+	+	+	+	+	+	+	+	+	+	+						2005-06-29
blauw 50	-	-	-	-	-	-	-	-	-	-		-	-	-	-		-	+	+	+	+	+	+		+	+	+	+						2005-06-28
782 bl 51	-		-	-	-	-	-	-	-	-	-	-	-	-	-	-	+'/'-'	+	+	+	+	+	+	+	+	+	+	+						2005-06-29
blauw 41	-	-	-	+ herh-	-	-	-	-	-	-	-	-	?+	-	-	-	-	-	-	-	-	-	-	-	-	-	-	-						2005-06-20
blauw 43	-	-	-	-	-	-	-	-	-	-	-	-	-	-	-	-	-	-	-	-	-	-	-	-	-	-	-	-	-	-	-	-	-	2005-10-17
blauw 38	-	-	-	-	-	-	-	-	-	-	-	-	-	-	-	-	-	-		-	-	-	-	-	-	-	-	-	-	-	-	-	-
blauw 56	-	-	-	-	-	-	-	-	-	-	-	-	-	-		-	-	-	-	-	-	-	-	-	-	-	-	-	-	-	-	-	-
blauw 39	-	-	-	-	-	-	-	-	-	+	-	-	-	-	-	-	-	-	-	-	-	-	-	-	-	-	-	-	-	-		-	-
blauw 37	-	-	-	+ herh-	-	-	-	-	-	-	-	-	?+	-	-	-	-	-		-	-	-	-	-	-	-	-	-	-	-	-	-	-	2005-09-06
1987 bl45	-	-	-	-	-	-	-	-	-	-	-	-	-	-	-	-	-	-		-	-	-	+?	-	-	-	-	-	-	-	-	-	-
blauw 42	-	-	-	+	-	-	-	-	-	-	-	-	-	-	-	-	-	-	-	-	-	-	-	-	-	-	-	-	-	-	-	-	-	2005-09-06
blauw 36		-	-	-	-	-	-	-	-	-	-	-	-	nd	-	-	-	-	-	-	-	-	-	-	-	-	-	-	-	-	-	-	-
blauw 44	-	-	-	-	-	-	-	-	-	-	-	-	-	-	-	-	-	-	-	-	-	-	-	-	-	-	-	-	-	-	-	-	-	2005-09-06
week since 29 Jan		18.8571	21.8571	23.7143	25.8571	28.8571	31	34.1429	36.7143	38.7143	39.7143	40.7143	41.7143	42.7143	44.7143	46.7143	48.7143	49.7143	51.8571	53.7143	55.7143	57.7143	59.7143	61.7143	63.7143	65.7143	67.8571	69.7143	73.7143	74.7143	76.7143	78.7143	80.7143
week if week 0=8 Jun		0	3	4.85714	7	10	12.1429	15.2857	17.8571	19.8571	20.8571	21.8571	22.8571	23.8571	25.8571	27.8571	29.8571	30.8571	33	34.8571	36.8571	38.8571	40.8571	42.8571	44.8571	46.8571	49	50.8571	54.8571	55.8571	57.8571	59.8571	61.8571
	nd: non detectable
	herh: reapeated
	+ herh - : postive and after repeated testing negative
	2x ser.+ en - : twice serologically tested 1x positive and 1x negative
	?+ : twice tested: ? dubieus/doubtfull + positive
	kapot: broken
	n.aanw: not available
	overl: died
	+/- : dubieus/doubtfull

## Sheet: Texel
ewe id	2004-01-28	2004-04-28	2004-06-10	2004-06-29	2004-07-14	2004-07-27	2004-08-17	2004-09-01	2004-09-23	2004-10-11	2004-10-18	2004-10-25	2004-11-01	2004-11-15	2004-11-29	2004-12-20	2005-01-03	2005-01-17	2005-01-31	2005-02-15	2005-02-28	2005-03-14	2005-03-29	2005-04-11	2005-04-25	2005-05-09	2005-05-23	2005-06-27	2005-07-04	2005-07-18	2005-08-01	2005-08-15	slaughter date
groen 49	+	+	+	+	+	+	+	+	+	+	+	+	+	+	+	+	+	+	+	+	+	+	+	+	+	+	+						2005-06-22
groen 43	+	+	nd	+	+	+	+	+	+	+	+	+	+	-	+	+	+	+	+	+	+	+	+	+	+	+	+						2005-06-20
geel 12	+	+	-	+	-	+	+	+	+	+	+	+	+	+	+	+	+/-	+	-	+	+	+	+	+	+/-	+	+/-						2005-06-26
groen 52	+	+	+	nd	+	+	+	+	+	+	+	+	+	+	+	+	+	+	+	+	+	+	+	+	+	+	+						2005-06-21
groen 1	+	nd	+	+	+	+	+	+	+	+	+	+	+	+	+	+	+	+	+	+	+	+	+	+	+	+	+						2005-06-27
groen 36	+	+	+	+	+	+	+	+	+	+	+	+	+	nd	+	+	+	+	+	+	+	+	+	+	+	+	+						2005-06-28
groen 3	nd	+	+	+	+	+	+	+	+	+	+	+	+	?+	nd	+	+	+	+	+	+	+	+	+	+	-	+						2005-06-28
groen 11	nd	+	+	+	+	+	+	+	-	+	+	+	+	?+	+	+	+	+	-	+	+	+	-	+	+	+	+						2005-06-21
groen 42	+	nd	-	-	+	+	+	+	+	+	+	+	+	+	+	+	+/-	-	+	+	+/-	-	-	+	+	-	-						2005-06-27
groen 63	+	+	+	+	+	+	+	+	+	+	+	+	+	-	+	+	+		+	+	+	+	+	+	+	+	+						2005-06-22
groen 57	-	-	-	-	-	-	-	-	-	-	-	-	-	+	+	+	+	+	+	+	+	+	+	+	+	+	+						2005-07-12
groen 67	-	-	-	-	-	-	-	-	-	-	-	-	-	-	-		+	+	+	+	+	+	+	+	+	+	+						2005-06-26
groen 50	-	-	-	-	-	-	-	-	-	-	-	-	-	-	-	-	-	-	+	+	+	+	+	+	+	+	+						2005-06-27
groen 54		-	-	-	-	-	-	-	-	-	-	-	-	-	-	+	+	+	-	+	+	+	+	+	+	+	+						2005-06-28
groen 40	-	-	-	-	-	-	-	-	-	-	-	-	-	-	-	+	+	+	-	+	+	+	+	+	+	+	+						2005-06-22
groen 56	-	-	-	-	-	-	-	-	-	-	-	-	-	-	-	-	-	-	-	-	-	-	-	-	-	-	-	-	-	-	-	-
groen 58	-	-	-	-	-	-	-	-	-	-	-	-	-	-	-	-	-	-	-	-	-	-	-	-	-	-	-	-	-	-	-	-
3021 gr60	-	-	-	-	-	-	-	-	-	-	-	-	-	-	-	-	-	-	-	-	-	-	-	-	-	-	-	-	-	-	-	-	2005-09-06
groen 22/21	nd	-	-	-	-	-	-	-	-	-	-	-	-	-	-	-	-	-	-	-	-	-	-	-	-	-		-	-	-	-	-	2005-06-21
groen 7	nd	-	-	-	-	-	-	-	-	-	-	-	-	-	-	-	-	-	-	-	-	-	-	-	-	-	-	-	-	-	-	-	2005-10-17
groen 14	-	-	-	-	-	-	-	-	-	-	-	-	-	-	-	-	-	-	-	-	-	-	-	-	-	-	-	-	-	-	-	-
groen 53	-	-	-	+	-	-	-	-	-	-	-	-	-	-	-	-	-	-	-	-	-	-	-	-	-	-	-	-	-	-	-	-
groen 45	nd	-	-	-	-	-	-	-	-	-	-	-	-	-	-	-	-		-	-	-	-	-	-	-	-	-	-	-	-	-	-
groen 62	-	-	-	-	-	-	-	-	-	-	-	-	-	-	-	-	-	-	-	-	-	-	-	-	-	-	-	-	-	-	-	-	2005-10-17
groen 61	-	-	-	-	-	-	-	-	-	-	-	-	-		-	-	-	-	-	-	-	-	-	-	-	+	-	-	-	-	-		2005-09-06
groen 65	-	-	-	-	+ herh-	-	-	-	-	-	-	-	-	-	-	-	-	-	-	-	-	-	-	-	-	-	-	-	-	-	-	-
groen 47	-	-	-	-	-	-	-	-	-	-	-	-	-	-	-	-	-	-	-	-	-	-	-	-	-	-	-	-	-	-	-	-
groen 46	-	-	-	-	-	-	-	-	-	-	-	-	-	-	-	-	-			-	-	-	-	-	-	-	-						2005-06-22
groen 51	-	-	-	-	-	-	-	-	-	-	-	-	-	-	-	-	-	-	-	-	-	-	-	-	-	-	-	-	-	-	-	-
groen 59	-	-	-	-	-	-	-	-	-	-	-	-	-	-	-	-	-	-	-	-	-	-	-	-	-	-	-	-	-	-	-	-	2005-10-17
week since 29 Jan		13	19.1429	21.8571	24	25.8571	28.8571	31	34.1429	36.7143	37.7143	38.7143	39.7143	41.7143	43.7143	46.7143	48.7143	50.7143	52.7143	54.8571	56.7143	58.7143	60.8571	62.7143	64.7143	66.7143	68.7143	73.7143	74.7143	76.7143	78.7143	80.7143
week if week 0=8 Jun			0	2.71429	4.85714	6.71429	9.71429	11.8571	15	17.5714	18.5714	19.5714	20.5714	22.5714	24.5714	27.5714	29.5714	31.5714	33.5714	35.7143	37.5714	39.5714	41.7143	43.5714	45.5714	47.5714	49.5714	54.5714	55.5714	57.5714	59.5714	61.5714
